# Supplementary material for: Leukocyte Tracking Database, a collection of immune cell tracks from intravital 2-photon microscopy videos
Source: Sci Data. 2018 Jul 17;5:180129. doi: 10.1038/sdata.2018.129 (PMC6049032; doi:10.1038/sdata.2018.129)
Supplement: Supplementary file 1 [file sdata2018129-isa1.zip]

Archive with 3 entries (3 files):
- i_Investigation.txt
- s_study_Gonzalez.txt
- a_assay_Gonzalez.txt
