# Supplementary material for: Leukocyte Tracking Database, a collection of immune cell tracks from intravital 2-photon microscopy videos
Source: Sci Data. 2018 Jul 17;5:180129. doi: 10.1038/sdata.2018.129 (PMC6049032; doi:10.1038/sdata.2018.129)
Supplement: Supplementary file 1 [file sdata2018129-isa1.zip › i_Investigation.txt]

# Investigation File generated for Scientific Data with Investigation File Authoring Tool version 0.1.0 on 01/06/2018 - This metadata file is CC0
ONTOLOGY SOURCE REFERENCE
Term Source Name	NCBITAXON	UO	BTO	OBI	UBERON	VO	NCIT	VT	ERO
Term Source File	http://data.bioontology.org/ontologies/NCBITAXON	http://data.bioontology.org/ontologies/UO	http://data.bioontology.org/ontologies/BTO	http://data.bioontology.org/ontologies/OBI	http://data.bioontology.org/ontologies/UBERON	http://data.bioontology.org/ontologies/VO	http://data.bioontology.org/ontologies/NCIT	http://data.bioontology.org/ontologies/VT	http://data.bioontology.org/ontologies/ERO
Term Source Version	2016AB	unknown	unknown	2014-08-18	releases/2014-06-15	Vision Release; 1.0.788	17.06d	7.4	2013-08-02
Term Source Description	National Center for Biotechnology Information (NCBI) Organismal Classification	Units of Measurement Ontology	BRENDA Tissue and Enzyme Source Ontology	Ontology for Biomedical Investigations	Uber Anatomy Ontology	Vaccine Ontology	National Cancer Institute Thesaurus	Vertebrate Trait Ontology	Eagle-I Research Resource Ontology
INVESTIGATION
Investigation Identifier
Investigation Title
Investigation Description
Investigation Submission Date
Investigation Public Release Date
INVESTIGATION PUBLICATIONS
Investigation PubMed ID
Investigation Publication DOI
Investigation Publication Author List
Investigation Publication Title
Investigation Publication Status
Investigation Publication Status Term Accession Number
Investigation Publication Status Term Source REF
INVESTIGATION CONTACTS
Investigation Person Last Name
Investigation Person Mid Initials
Investigation Person First Name
Investigation Person Address
Investigation Person Phone
Investigation Person Fax
Investigation Person Email
Investigation Person Affiliation
Investigation Person Roles
Investigation Person Roles Term Accession Number
Investigation Person Roles Term Source REF
STUDY
Study Identifier	10.1038/sdata.2018.129
Study Title	Leukocyte Tracking Database, a collection of immune cell tracks from intravital 2-photon microscopy videos
Study Submission Date	24/07/2017
Study Public Release Date	17/07/2018
Study Description	http://www.nature.com/articles/sdata2018129#abstract
Study File Name	s_study_Gonzalez.txt
Comment[Subject Keywords]	//;//;/;/;//
Comment[Manuscript Licence]	CC BY-4.0
Comment[Experimental Metadata Licence]	CC0
Comment[Supplementary Information File Name]	
Comment[Supplementary Information File Type]	x-zip-compressed
Comment[Supplementary Information File URL]	http://www.nature.com/articles/sdata2018129#supplementary-information
Comment[Data Repository]	figshare
Comment[Data Record Accession]	doi:10.6084/m9.figshare.c.3827890
Comment[Data Record URI]	https://dx.doi.org/10.6084/m9.figshare.c.3827890
STUDY DESIGN DESCRIPTORS
Study Design Type	parallel group design
Study Design Type Term Accession Number	OBI:0500006
Study Design Type Term Source REF	OBI
STUDY PUBLICATIONS
Study PubMed ID	""	""
Study Publication DOI	doi:10.1038/nature11398	doi:10.1016/j.immuni.2012.09.012
Study Publication Author List	""	""
Study Publication Title	""	""
Study Publication Status	published	published
Study Publication Status Term Accession Number		
Study Publication Status Term Source REF		
STUDY FACTORS
Study Factor Name	imaged cells	immune system stimulus	imaging site	host mouse strain
Study Factor Type	leukocyte	animal model of vaccine research	Imaging Region of Interest	Mouse Strains
Study Factor Type Term Accession Number	CL:0000738	VO:0000616	NCIT:C85402	NCIT:C14420
Study Factor Type Term Source REF	UBERON	VO	NCIT	NCIT
STUDY ASSAYS
Study Assay Measurement Type	leukocyte migration trait
Study Assay Measurement Type Term Accession Number	VT:0003156
Study Assay Measurement Type Term Source REF	VT
Study Assay Technology Type	digital imaging
Study Assay Technology Type Term Accession Number	ERO:0001268
Study Assay Technology Type Term Source REF	ERO
Study Assay Technology Platform	""
Study Assay File Name	a_assay_Gonzalez.txt
STUDY PROTOCOLS
Study Protocol Name	Animal models	Imaging data generation	Data pre-processing	Manual tracking	Consensus tracking ground truth generation
Study Protocol Type	Animal Model	digital imaging	data pre-processing operation	data annotation objective	quality control
Study Protocol Type Term Accession Number	NCIT:C71164	ERO:0001268	ERO:0100312	http://www.ebi.ac.uk/efo/swo/SWO_0000467	ERO:0001219
Study Protocol Type Term Source REF	NCIT	ERO	ERO	ERO	ERO
Study Protocol Description					
Study Protocol URI	""	""	""	""	""
Study Protocol Version					
Study Protocol Parameters Name	""	microscope; microscope manufacturer; laser; output wavelength	""	""	""
Study Protocol Parameters Name Term Accession Number	""	""	""	""	""
Study Protocol Parameters Name Term Source REF	""	""	""	""	""
Study Protocol Components Name	""	""	""	""	""
Study Protocol Components Type	""	""	""	""	""
Study Protocol Components Type Term Accession Number	""	""	""	""	""
Study Protocol Components Type Term Source REF	""	""	""	""	""
STUDY CONTACTS
Study Person Last Name	Pizzagalli	Farsakoglu	Palomino-Segura	Palladino	Sintes	Marangoni	Mempel	Koh	Murooka	Thelen	Stein	Pozzi	Thelen	Krause	Gonzalez
Study Person First Name	Diego Ulisse	Yagmur	Miguel	Elisa	Jordi	Francesco	Thorsten R.	Wan Hon	Thomas T.	Flavian	Jens V.	Giuseppe	Marcus	Rolf	Santiago Fernandez
Study Person Mid Initials															
Study Person Email	""	""	""	""	""	""	""	""	""	""	""	""	""	rolf.krause@usi.ch	santiago.gonzalez@irb.usi.ch
Study Person Phone															
Study Person Fax															
Study Person Address															
Study Person Affiliation	Institute for Research in Biomedicine (IRB), Università della Svizzera italiana. Via Vincenzo Vela 6, 6500 Bellinzona, Switzerland	Institute for Research in Biomedicine (IRB), Università della Svizzera italiana. Via Vincenzo Vela 6, 6500 Bellinzona, Switzerland	Institute for Research in Biomedicine (IRB), Università della Svizzera italiana. Via Vincenzo Vela 6, 6500 Bellinzona, Switzerland	Institute for Research in Biomedicine (IRB), Università della Svizzera italiana. Via Vincenzo Vela 6, 6500 Bellinzona, Switzerland	IMIM Hospital del Mar Medical Research Institute. Dr. Aiguader, 88, 08003 Barcelona, Spain	Center for Immunology and Inflammatory Diseases, Massachusetts General Hospital. CNY 149-8 149 13th Street Charlestown, MA 02129, USA	Center for Immunology and Inflammatory Diseases, Massachusetts General Hospital. CNY 149-8 149 13th Street Charlestown, MA 02129, USA	Department of Immunology, University of Manitoba. 471 Apotex Centre 750 McDermot Avenue, Winnipeg, MB R3E 0T5, Canada	Department of Immunology, University of Manitoba. 471 Apotex Centre 750 McDermot Avenue, Winnipeg, MB R3E 0T5, Canada	Theodor Kocher Institute (TKI), University of Bern. Freiestrasse 1, 3012 Bern, Switzerland	Theodor Kocher Institute (TKI), University of Bern. Freiestrasse 1, 3012 Bern, Switzerland	Dipartimento di Elettronica, Informazione e Bioingegneria, Politecnico di Milano. P.za L da Vinci 32, I-20133 Milano, Italy	Institute for Research in Biomedicine (IRB), Università della Svizzera italiana. Via Vincenzo Vela 6, 6500 Bellinzona, Switzerland	Institute of Computational Science (ICS), Università della Svizzera italiana. Via Giuseppe Buffi 13, 6900 Lugano, Switzerland	Institute for Research in Biomedicine (IRB), Università della Svizzera italiana. Via Vincenzo Vela 6, 6500 Bellinzona, Switzerland
Study Person Roles															
Study Person Roles Term Accession Number															
Study Person Roles Term Source REF															
Comment[Study Person ORCID]					0000-0002-1836-7076	0000-0002-2490-849X	0000-0001-8635-5424				0000-0002-8199-9586				
Comment[Funder]															
Comment[FundRef ID]															
Comment[Funder Term Source REF]															
Comment[Grant Identifier]															
