# Supplementary material for: Leukocyte Tracking Database, a collection of immune cell tracks from intravital 2-photon microscopy videos
Source: Sci Data. 2018 Jul 17;5:180129. doi: 10.1038/sdata.2018.129 (PMC6049032; doi:10.1038/sdata.2018.129)
Supplement: Supplementary file 1 [file sdata2018129-isa1.zip › s_study_Gonzalez.txt]

Source Name	Comment[host mouse publication]	Characteristics[organism]	Term Source REF	Term Accession Number	Characteristics[organism part]	Term Source REF	Term Accession Number	Protocol REF	Comment[mouse model details]	Comment[method detail]	Comment[host mouse provider]	Comment[host mouse reference]	Comment[imaged cell description]	Comment[imaged cell source]	Comment[imaged cell reference]	Sample Name	Factor Value[imaging site]	Factor Value[imaged cells]	Factor Value[immune system stimulus]	Factor Value[host mouse strain]
Gonzalez laboratory, Institite for Research in Biomedicine, CH6500 Bellinzona		Mus musculus	NCBITAXON	http://purl.bioontology.org/ontology/NCBITAXON/10090	leukocyte	BTO	BTO:0000751	Animal models	Mouse 14 DUP exp1 19h	Neutrophils expressing CFP were isolated from CK6/ECFP mice and neutrophils expressing GFP were isolated from UBC-GFP mice. Both were injeted to the host animal. Additionally, the host animal was injected with CD169 PE	Janvier laboratories	https://www.janvier-labs.com/rodent-research-models-services/research-models/per-species/inbred-mice/product/c57bl6jrj.html	Neutrophils	UBC-CFP mice, UBG-GFP mice	https://www.jax.org/strain/004218, https://www.jax.org/strain/004353	DUP1	popliteal lymph node	Neutrophils	influenza vaccine	C57BL/6Jrj
Gonzalez laboratory, Institite for Research in Biomedicine, CH6500 Bellinzona		Mus musculus	NCBITAXON	http://purl.bioontology.org/ontology/NCBITAXON/10090	leukocyte	BTO	BTO:0000751	Animal models	Mouse 15 DUP exp1 neu death 21h	Neutrophils expressing CFP were isolated from CK6/ECFP mice and neutrophils expressing GFP were isolated from UBC-GFP mice. Both were injeted to the host animal. Additionally, the host animal was injected with CD169 PE	Janvier laboratories	https://www.janvier-labs.com/rodent-research-models-services/research-models/per-species/inbred-mice/product/c57bl6jrj.html	Neutrophils	UBC-CFP mice, UBG-GFP mice	https://www.jax.org/strain/004218, https://www.jax.org/strain/004353	DUP2	popliteal lymph node	Neutrophils	influenza vaccine	C57BL/6Jrj
Gonzalez laboratory, Institite for Research in Biomedicine, CH6500 Bellinzona		Mus musculus	NCBITAXON	http://purl.bioontology.org/ontology/NCBITAXON/10090	leukocyte	BTO	BTO:0000751	Animal models	Mouse 21 DUP Exp2 14-18-04Neu46gfpcfp2hcmtmr	Neutrophils expressing CFP were isolated from CK6/ECFP mice, Neutrophils expressing GFP were isolated from UBC-GFP mice. Neuttrophils were isolated from B6 animals and labeled with CMTMR. The three different cells were injeted to the host animal.	Janvier laboratories	https://www.janvier-labs.com/rodent-research-models-services/research-models/per-species/inbred-mice/product/c57bl6jrj.html	Neutrophils	UBC-CFP mice, UBC-GFP mice, C57BL/6Jrj mice	https://www.jax.org/strain/004218, https://www.jax.org/strain/004353, https://www.janvier-labs.com/rodent-research-models-services/research-models/per-species/inbred-mice/product/c57bl6jrj.html	DUP3	popliteal lymph node	Natural Killer Cells	influenza vaccine	C57BL/6Jrj
Gonzalez laboratory, Institite for Research in Biomedicine, CH6500 Bellinzona		Mus musculus	NCBITAXON	http://purl.bioontology.org/ontology/NCBITAXON/10090	leukocyte	BTO	BTO:0000751	Animal models	Mouse 16 DUP Exp2_17_12_50	Neutrophils expressing CFP were isolated from CK6/ECFP mice, Neutrophils expressing GFP were isolated from UBC-GFP mice. Neuttrophils were isolated from B6 animals and labeled with CMTMR. The three different cells were injeted to the host animal.	Janvier laboratories	https://www.janvier-labs.com/rodent-research-models-services/research-models/per-species/inbred-mice/product/c57bl6jrj.html	Neutrophils	UBC-CFP mice, UBC-GFP mice, C57BL/6Jrj mice	https://www.jax.org/strain/004218, https://www.jax.org/strain/004353, https://www.janvier-labs.com/rodent-research-models-services/research-models/per-species/inbred-mice/product/c57bl6jrj.html	DUP4	popliteal lymph node	Neutrophils	influenza vaccine	C57BL/6Jrj
Mempel laboratory, Massachusetts General Hospital, MA 02114 Boston		Mus musculus	NCBITAXON	http://purl.bioontology.org/ontology/NCBITAXON/10090	leukocyte	BTO	BTO:0000751	Animal models	FM Mouse 6 LN	Balb/c (Jackson) to which HA-specific CD8 (purified from CL4 mice, bred in house at Massachusetts General Hospital) transduced with NFAT-GFP and H2B-RFP were transferred 2 days before imaging. Upon imaging, two populations of differentially labeled B cells (purified from Balb/c mice, Jackson) were also transferred.	Jackson	https://www.jax.org/strain/017580	CD8+ T cells, Ag+ B cells, B Cells	CL4 mice, BALB/c mice	MGH, Jackson	FM1	popliteal lymph node	T Cells: B Cells	ovalbumin	BALB/c
Gonzalez laboratory, Institite for Research in Biomedicine, CH6500 Bellinzona		Mus musculus	NCBITAXON	http://purl.bioontology.org/ontology/NCBITAXON/10090	leukocyte	BTO	BTO:0000751	Animal models	JS Mouse 7 58eb7c2a 13-44-48_LysMGFP_BViolet_OVAA647_1h15pi	B Cells were isolated from non-GFP littermates (coming from the LysM-Cre-GFP crossings) and labelled with Celltracker violet	Jackson	https://www.jax.org/strain/004781	B Cells	LysMcre-GFP mice	Gonzalez lab, IRB Bellinzona	JS1	spleen	B Cells: Neutrophils	ovalbumin	LysMcre GFP
Gonzalez laboratory, Institite for Research in Biomedicine, CH6500 Bellinzona		Mus musculus	NCBITAXON	http://purl.bioontology.org/ontology/NCBITAXON/10090	leukocyte	BTO	BTO:0000751	Animal models	JS Mouse 8 58eb9bf1 20-34-20_CD19RFP_NEUTROSGFP_OVA64740X	Neutrophils expressing GFP were isolated from LysMcre-GFP mice and injected to the host animal	Thelen Lab, IRB Bellinzona	https://www.ncbi.nlm.nih.gov/pubmed/17171761	Neutrophils	LysMcre GFP mice	Gonzalez lab, IRB Bellinzona	JS2	spleen	B Cells: Neutrophils	ovalbumin	CD19-RFP
Gonzalez laboratory, Institite for Research in Biomedicine, CH6500 Bellinzona		Mus musculus	NCBITAXON	http://purl.bioontology.org/ontology/NCBITAXON/10090	leukocyte	BTO	BTO:0000751	Animal models	JS Mouse 9 58eb9d98 11-51-24_Control_B_violet		Jackson	https://www.jax.org/strain/004781	Neutrophils	host		JS3	spleen	B Cells: Neutrophils	ovalbumin	LysMcre GFP
Gonzalez laboratory, Institite for Research in Biomedicine, CH6500 Bellinzona		Mus musculus	NCBITAXON	http://purl.bioontology.org/ontology/NCBITAXON/10090	leukocyte	BTO	BTO:0000751	Animal models	JS Mouse 10 16-22-25_CD19RFP_NEUTROSGFP_OVA647	Neutrophils expressing GFP were isolated from UBC-GFP mice and injected to the host animal	Thelen Lab, IRB Bellinzona	https://www.ncbi.nlm.nih.gov/pubmed/17171761	Neutrophils	LysMcre GFP mice	Gonzalez lab, IRB Bellinzona	JS4	spleen	B Cells: Neutrophils	ovalbumin	CD19-RFP
Stein laboratory, Theodor Kocher Institute, CH3000 Bern		Mus musculus	NCBITAXON	http://purl.bioontology.org/ontology/NCBITAXON/10090	leukocyte	BTO	BTO:0000751	Animal models	JVS Mouse 11 140530_Doc3_14_13_40	Ndr DKO mice were generated by crossing Ndr1?/?Ndr2f/f mice with mice expressing cre recombinase driven by the lck proximal promoter [Jackson Laboratory, B6.Cg-Tg (Lck-cre; 548Jxm/J stock #003802)]. All of the mice used for experiments were backcrossed to C57BL/6J mice for at least six generations. The C57BL/6J mice used for adoptive trans- fer experiments were purchased from Charles River.	Charles River	https://www.criver.com/products-services/find-model/jax-c57bl6j-mice?region=3616	T Cells	Ndr DKO mice	TKI, Bern	JVS1	popliteal lymph node	T Cells	steady state	C57BL/6J
Stein laboratory, Theodor Kocher Institute, CH3000 Bern		Mus musculus	NCBITAXON	http://purl.bioontology.org/ontology/NCBITAXON/10090	leukocyte	BTO	BTO:0000751	Animal models	JVS Mouse 12 140530_Doc9_15-27-18	Ndr DKOmicewere generated by crossing Ndr1?/?Ndr2f/f mice with mice expressing cre recombinase driven by the lck proximal promoter [Jackson Laboratory, B6.Cg-Tg (Lck-cre; 548Jxm/J stock #003802)]. All of the mice used for experiments were backcrossed to C57BL/6J mice for at least six generations. The C57BL/6J mice used for adoptive trans- fer experiments were purchased from Charles River.	Charles River	https://www.criver.com/products-services/find-model/jax-c57bl6j-mice?region=3616	T Cells	Ndr DKO mice	TKI Bern	JVS2	popliteal lymph node	T Cells	steady state	C57BL/6J
Gonzalez laboratory, Institite for Research in Biomedicine, CH6500 Bellinzona		Mus musculus	NCBITAXON	http://purl.bioontology.org/ontology/NCBITAXON/10090	leukocyte	BTO	BTO:0000751	Animal models	MPS Mouse 13 Exp050spl	Neutrophils expressing GFP were isolated from UBC-GFP mice and injected to the host animal	Janvier laboratories	https://www.janvier-labs.com/rodent-research-models-services/research-models/per-species/inbred-mice/product/c57bl6jrj.html	Neutrophils	UBC-GFP mice	https://www.jax.org/strain/004353	MPS3	spleen	Neutrophils	vaccinia virus	C57BL/6Jrj
Gonzalez laboratory, Institite for Research in Biomedicine, CH6500 Bellinzona		Mus musculus	NCBITAXON	http://purl.bioontology.org/ontology/NCBITAXON/10090	leukocyte	BTO	BTO:0000751	Animal models	SFG Mouse 1 exp5ln 19h	Neutrophils expressing CFP were isolated from CK6/ECFP mice and injeted to the host animal	Jackson	https://www.jax.org/strain/08829	Neutrophils	UBC-CFP mice	https://www.jax.org/strain/004218	SFG1	popliteal lymph node	Neutrophils	influenza vaccine	CD11c-EYFP
Gonzalez laboratory, Institite for Research in Biomedicine, CH6500 Bellinzona		Mus musculus	NCBITAXON	http://purl.bioontology.org/ontology/NCBITAXON/10090	leukocyte	BTO	BTO:0000751	Animal models	SFG Mouse 1 exp5ln 20h	Neutrophils expressing CFP were isolated from CK6/ECFP mice and injeted to the host animal	Jackson	https://www.jax.org/strain/08829	Neutrophils	UBC-CFP mice	https://www.jax.org/strain/004218	SFG2	popliteal lymph node	Neutrophils	influenza vaccine	CD11c-EYFP
Gonzalez laboratory, Institite for Research in Biomedicine, CH6500 Bellinzona		Mus musculus	NCBITAXON	http://purl.bioontology.org/ontology/NCBITAXON/10090	leukocyte	BTO	BTO:0000751	Animal models	SFG Mouse 1 exp5ln 21h	Neutrophils expressing CFP were isolated from CK6/ECFP mice and injeted to the host animal	Jackson	https://www.jax.org/strain/08829	Neutrophils	UBC-CFP mice	https://www.jax.org/strain/004218	SFG3	popliteal lymph node	Neutrophils	influenza vaccine	CD11c-EYFP
Gonzalez laboratory, Institite for Research in Biomedicine, CH6500 Bellinzona		Mus musculus	NCBITAXON	http://purl.bioontology.org/ontology/NCBITAXON/10090	leukocyte	BTO	BTO:0000751	Animal models	SFG Mouse 2 exp5ln 18h	Neutrophils expressing CFP were isolated from CK6/ECFP mice and transfected to the host animal	Jackson	https://www.jax.org/strain/08829	Neutrophils	UBC-CFP mice	https://www.jax.org/strain/004218	SFG4	popliteal lymph node	Neutrophils	influenza vaccine	CD11c-EYFP
Gonzalez laboratory, Institite for Research in Biomedicine, CH6500 Bellinzona		Mus musculus	NCBITAXON	http://purl.bioontology.org/ontology/NCBITAXON/10090	leukocyte	BTO	BTO:0000751	Animal models	SFG Mouse 3 exp34Ob25x3hMOv		Jackson	https://www.jax.org/strain/004781	Neutrophils	host		SFG5	popliteal lymph node	Neutrophils	influenza vaccine	LysMcre GFP
Gonzalez laboratory, Institite for Research in Biomedicine, CH6500 Bellinzona		Mus musculus	NCBITAXON	http://purl.bioontology.org/ontology/NCBITAXON/10090	leukocyte	BTO	BTO:0000751	Animal models	SFG Mouse 4 exp52neu2hp2x7	Cells were isolated from a UBC-CFP animal and from a P2rx7-/- animal labeled with CMTMR, then injected to the host animal	Jackson	https://www.jax.org/strain/08829	Neutrophils	UBC-CFP mice, P2rx7-/- mice	https://www.jax.org/strain/004218, https://www.jax.org/strain/005576	SFG6	popliteal lymph node	Neutrophils	influenza vaccine	CD11c-EYFP
Gonzalez laboratory, Institite for Research in Biomedicine, CH6500 Bellinzona		Mus musculus	NCBITAXON	http://purl.bioontology.org/ontology/NCBITAXON/10090	leukocyte	BTO	BTO:0000751	Animal models	SFG Mouse 5 exp52neu3ho2x7	Cells were isolated from a UBC-CFP animal and from a P2rx7-/- animal labeled with CMTMR, then injected to the host animal	Jackson	https://www.jax.org/strain/08829	Neutrophils	UBC-CFP mice, P2rx7-/- mice	https://www.jax.org/strain/004218, https://www.jax.org/strain/005576	SFG7	popliteal lymph node	Neutrophils	influenza vaccine	CD11c-EYFP
Mempel laboratory, Massachusetts General Hospital, MA 02114 Boston		Mus musculus	NCBITAXON	http://purl.bioontology.org/ontology/NCBITAXON/10090	leukocyte	BTO	BTO:0000751	Animal models	Mouse 17 TTM 58ee7063 HH5	central memory-like CD4+ T cells were isolated and expanded from syngeneic BLT humanized mice, labelled with Celltracker green and injected to the host	MGH Humanized mouse core	https://www.ncbi.nlm.nih.gov/pubmed/19420076	CD4+ T cells	BLT NOD.scid humanized mice	MGH Humanized mouse core	TTM1	popliteal lymph node	Humanized T Cells	HIV infection	BLT NOD.scid humanized mice
Mempel laboratory, Massachusetts General Hospital, MA 02114 Boston		Mus musculus	NCBITAXON	http://purl.bioontology.org/ontology/NCBITAXON/10090	leukocyte	BTO	BTO:0000751	Animal models	Mouse 18 TTM 58ee827b VV6	central memory-like CD4+ T cells were isolated and expanded from syngeneic BLT humanized mice, infected with HIV-GFP or labeled with Celltracker Orange (CMTMR) and injected to the host	MGH Humanized mouse core	https://www.ncbi.nlm.nih.gov/pubmed/19420076	CD4+ T cells	BLT NOD.scid humanized mice	https://www.ncbi.nlm.nih.gov/pubmed/19420076	TTM2	popliteal lymph node	Humanized T Cells	HIV infection	BLT NOD.scid humanized mice
Gonzalez laboratory, Institite for Research in Biomedicine, CH6500 Bellinzona		Mus musculus	NCBITAXON	http://purl.bioontology.org/ontology/NCBITAXON/10090	leukocyte	BTO	BTO:0000751	Animal models	Mouse 19 YF nkdc 8h	Natural killer cells were isolated from a B6 animal, labelled with CMTMR and injected to the host animal	Jackson	https://www.jax.org/strain/08829	Natural killer cells	C57BL/6Jrj	Janvier laboratories	YF1	popliteal lymph node	Natural Killer Cells	influenza vaccine	CD11c-EYFP
Gonzalez laboratory, Institite for Research in Biomedicine, CH6500 Bellinzona		Mus musculus	NCBITAXON	http://purl.bioontology.org/ontology/NCBITAXON/10090	leukocyte	BTO	BTO:0000751	Animal models	Mouse 20 YF expt20NkDc25xmov6h	Natural killer cells were isolated from a B6 animal, labelled with Celltracker violet and injected to the host animal	Jackson	https://www.jax.org/strain/08829	Natural killer cells	C57BL/6Jrj	Janvier laboratories	YF2	popliteal lymph node	Natural Killer Cells	influenza vaccine	CD11c-EYFP
Gonzalez laboratory, Institite for Research in Biomedicine, CH6500 Bellinzona		Mus musculus	NCBITAXON	http://purl.bioontology.org/ontology/NCBITAXON/10090	leukocyte	BTO	BTO:0000751	Animal models	Mouse 22 YF expt17_ifng_3hmedmov	Natural killer cells were isolated from a B6 animal, labelled with CMTMR and injected to the host animal	Jackson	https://www.jax.org/strain/017580	Natural killer cells	C57BL/6Jrj	Janvier laboratories	YF3	popliteal lymph node	Natural Killer Cells	influenza vaccine	IFNg eYFP
Gonzalez laboratory, Institite for Research in Biomedicine, CH6500 Bellinzona		Mus musculus	NCBITAXON	http://purl.bioontology.org/ontology/NCBITAXON/10090	leukocyte	BTO	BTO:0000751	Animal models	Mouse 23 YF exp9mov7hmed		Jackson	https://www.jax.org/strain/022739	Natural killer cells	host		YF4	popliteal lymph node	Natural Killer Cells	influenza vaccine	Ncr1 GFP
