# Supplementary material for: Leukocyte Tracking Database, a collection of immune cell tracks from intravital 2-photon microscopy videos
Source: Sci Data. 2018 Jul 17;5:180129. doi: 10.1038/sdata.2018.129 (PMC6049032; doi:10.1038/sdata.2018.129)
Supplement: Supplementary file 1 [file sdata2018129-isa1.zip › a_assay_Gonzalez.txt]

Sample Name	Protocol REF	Parameter Value[microscope]	Parameter Value[microscope manufacturer]	Parameter Value[laser]	Parameter Value[output wavelength]	Unit	Term Source REF	Term Accession Number	Comment[data format]	Protocol REF	Assay Name	Raw Data File	Comment[Data Repository]	Comment[Data Record Accession]	Comment[Data Record URI]	Protocol REF	Protocol REF	Derived Data File	Comment[Data Repository]	Comment[Data Record Accession]	Comment[Data Record URI]	Factor Value[imaging site]	Factor Value[imaged cells]	Factor Value[immune system stimulus]	Factor Value[host mouse strain]
TTM2	Imaging data generation	Ultima IV multiphoton microscope	Bruker Systems	DeepSee and MaiTai Ti:Sapphire lasers (Newport/Spectra-Physics)	850-990	nanometer	UO	UO:0000018	12 bits	Data pre-processing	CS001	TIFFS_CS001\*.tif	figshare	doi:10.6084/m9.figshare.c.3827890	https://dx.doi.org/10.6084/m9.figshare.c.3827890	Manual tracking	Consensus tracking ground truth generation	CS001_a_GT.csv	figshare	doi:10.6084/m9.figshare.c.3827890	https://dx.doi.org/10.6084/m9.figshare.c.3827890	popliteal lymph node	Humanized T Cells	HIV infection	BLT NOD.scid humanized mice
TTM2	Imaging data generation	Ultima IV multiphoton microscope	Bruker Systems	DeepSee and MaiTai Ti:Sapphire lasers (Newport/Spectra-Physics)	850-990	nanometer	UO	UO:0000018	12 bits	Data pre-processing	CS002	TIFFS_CS002\*.tif	figshare	doi:10.6084/m9.figshare.c.3827890	https://dx.doi.org/10.6084/m9.figshare.c.3827890	Manual tracking	Consensus tracking ground truth generation	CS002_a_GT.csv	figshare	doi:10.6084/m9.figshare.c.3827890	https://dx.doi.org/10.6084/m9.figshare.c.3827890	popliteal lymph node	Humanized T Cells	HIV infection	BLT NOD.scid humanized mice
TTM2	Imaging data generation	Ultima IV multiphoton microscope	Bruker Systems	DeepSee and MaiTai Ti:Sapphire lasers (Newport/Spectra-Physics)	850-990	nanometer	UO	UO:0000018	12 bits	Data pre-processing	CS003	TIFFS_CS003\*.tif	figshare	doi:10.6084/m9.figshare.c.3827890	https://dx.doi.org/10.6084/m9.figshare.c.3827890	Manual tracking	Consensus tracking ground truth generation	CS003_a_GT.csv	figshare	doi:10.6084/m9.figshare.c.3827890	https://dx.doi.org/10.6084/m9.figshare.c.3827890	popliteal lymph node	Humanized T Cells	HIV infection	BLT NOD.scid humanized mice
SFG1	Imaging data generation	TrimScope	LaVision BioTec GmbH	Ti:Sapphire lasers (Chamaleon Ultra I, Chamaleon Ultra II, Coherent Inc.)	690-1080	nanometer	UO	UO:0000018	14 bits	Data pre-processing	CS004	TIFFS_CS004\*.tif	figshare	doi:10.6084/m9.figshare.c.3827890	https://dx.doi.org/10.6084/m9.figshare.c.3827890	Manual tracking	Consensus tracking ground truth generation	CS004_a_GT.csv	figshare	doi:10.6084/m9.figshare.c.3827890	https://dx.doi.org/10.6084/m9.figshare.c.3827890	popliteal lymph node	Neutrophils	influenza vaccine	CD11c-EYFP
MPS3	Imaging data generation	TrimScope	LaVision BioTec GmbH	Ti:Sapphire lasers (Chamaleon Ultra I, Chamaleon Ultra II, Coherent Inc.)	690-1080	nanometer	UO	UO:0000018	14 bits	Data pre-processing	CS005	TIFFS_CS005\*.tif	figshare	doi:10.6084/m9.figshare.c.3827890	https://dx.doi.org/10.6084/m9.figshare.c.3827890	Manual tracking	Consensus tracking ground truth generation	CS005_a_GT.csv	figshare	doi:10.6084/m9.figshare.c.3827890	https://dx.doi.org/10.6084/m9.figshare.c.3827890	spleen	Neutrophils	vaccinia virus	C57BL/6Jrj
TTM2	Imaging data generation	Ultima IV multiphoton microscope	Bruker Systems	DeepSee and MaiTai Ti:Sapphire lasers (Newport/Spectra-Physics)	850-990	nanometer	UO	UO:0000018	12 bits	Data pre-processing	CS006	TIFFS_CS006\*.tif	figshare	doi:10.6084/m9.figshare.c.3827890	https://dx.doi.org/10.6084/m9.figshare.c.3827890	Manual tracking	Consensus tracking ground truth generation	CS006_a_GT.csv	figshare	doi:10.6084/m9.figshare.c.3827890	https://dx.doi.org/10.6084/m9.figshare.c.3827890	popliteal lymph node	Humanized T Cells	HIV infection	BLT NOD.scid humanized mice
MPS3	Imaging data generation	TrimScope	LaVision BioTec GmbH	Ti:Sapphire lasers (Chamaleon Ultra I, Chamaleon Ultra II, Coherent Inc.)	690-1080	nanometer	UO	UO:0000018	14 bits	Data pre-processing	CS007	TIFFS_CS007\*.tif	figshare	doi:10.6084/m9.figshare.c.3827890	https://dx.doi.org/10.6084/m9.figshare.c.3827890	Manual tracking	Consensus tracking ground truth generation	CS007_a_GT.csv	figshare	doi:10.6084/m9.figshare.c.3827890	https://dx.doi.org/10.6084/m9.figshare.c.3827890	spleen	Neutrophils	vaccinia virus	C57BL/6Jrj
JS3	Imaging data generation	TrimScope	LaVision BioTec GmbH	Ti:Sapphire lasers (Chamaleon Ultra I, Chamaleon Ultra II, Coherent Inc.)	690-1080	nanometer	UO	UO:0000018	14 bits	Data pre-processing	CS008	TIFFS_CS008\*.tif	figshare	doi:10.6084/m9.figshare.c.3827890	https://dx.doi.org/10.6084/m9.figshare.c.3827890	Manual tracking	Consensus tracking ground truth generation	CS008_a_GT.csv	figshare	doi:10.6084/m9.figshare.c.3827890	https://dx.doi.org/10.6084/m9.figshare.c.3827890	spleen	B Cells: Neutrophils	ovalbumin	LysMcre GFP
JS4	Imaging data generation	TrimScope	LaVision BioTec GmbH	Ti:Sapphire lasers (Chamaleon Ultra I, Chamaleon Ultra II, Coherent Inc.)	690-1080	nanometer	UO	UO:0000018	14 bits	Data pre-processing	CS009	TIFFS_CS009\*.tif	figshare	doi:10.6084/m9.figshare.c.3827890	https://dx.doi.org/10.6084/m9.figshare.c.3827890	Manual tracking	Consensus tracking ground truth generation	CS009_a_GT.csv	figshare	doi:10.6084/m9.figshare.c.3827890	https://dx.doi.org/10.6084/m9.figshare.c.3827890	spleen	B Cells: Neutrophils	ovalbumin	CD19-RFP
SFG2	Imaging data generation	TrimScope	LaVision BioTec GmbH	Ti:Sapphire lasers (Chamaleon Ultra I, Chamaleon Ultra II, Coherent Inc.)	690-1080	nanometer	UO	UO:0000018	14 bits	Data pre-processing	CS010	TIFFS_CS010\*.tif	figshare	doi:10.6084/m9.figshare.c.3827890	https://dx.doi.org/10.6084/m9.figshare.c.3827890	Manual tracking	Consensus tracking ground truth generation	CS010_a_GT.csv	figshare	doi:10.6084/m9.figshare.c.3827890	https://dx.doi.org/10.6084/m9.figshare.c.3827890	popliteal lymph node	Neutrophils	influenza vaccine	CD11c-EYFP
SFG5	Imaging data generation	TrimScope	LaVision BioTec GmbH	Ti:Sapphire lasers (Chamaleon Ultra I, Chamaleon Ultra II, Coherent Inc.)	690-1080	nanometer	UO	UO:0000018	14 bits	Data pre-processing	CS011	TIFFS_CS011\*.tif	figshare	doi:10.6084/m9.figshare.c.3827890	https://dx.doi.org/10.6084/m9.figshare.c.3827890	Manual tracking	Consensus tracking ground truth generation	CS011_a_GT.csv	figshare	doi:10.6084/m9.figshare.c.3827890	https://dx.doi.org/10.6084/m9.figshare.c.3827890	popliteal lymph node	Neutrophils	influenza vaccine	LysMcre GFP
JVS1	Imaging data generation	TrimScope	LaVision BioTec GmbH	MaiTai Ti:Sapphire laser (Spectraphysics)	780;840	nanometer	UO	UO:0000018	14 bits	Data pre-processing	CS012	TIFFS_CS012\*.tif	figshare	doi:10.6084/m9.figshare.c.3827890	https://dx.doi.org/10.6084/m9.figshare.c.3827890	Manual tracking	Consensus tracking ground truth generation	CS012_a_GT.csv	figshare	doi:10.6084/m9.figshare.c.3827890	https://dx.doi.org/10.6084/m9.figshare.c.3827890	popliteal lymph node	T Cells	steady state	C57BL/6J
SFG3	Imaging data generation	TrimScope	LaVision BioTec GmbH	Ti:Sapphire lasers (Chamaleon Ultra I, Chamaleon Ultra II, Coherent Inc.)	690-1080	nanometer	UO	UO:0000018	14 bits	Data pre-processing	CS013	TIFFS_CS013\*.tif	figshare	doi:10.6084/m9.figshare.c.3827890	https://dx.doi.org/10.6084/m9.figshare.c.3827890	Manual tracking	Consensus tracking ground truth generation	CS013_a_GT.csv	figshare	doi:10.6084/m9.figshare.c.3827890	https://dx.doi.org/10.6084/m9.figshare.c.3827890	popliteal lymph node	Neutrophils	influenza vaccine	CD11c-EYFP
DUP1	Imaging data generation	TrimScope	LaVision BioTec GmbH	Ti:Sapphire lasers (Chamaleon Ultra I, Chamaleon Ultra II, Coherent Inc.)	690-1080	nanometer	UO	UO:0000018	8 bits	Data pre-processing	CS014	TIFFS_CS014\*.tif	figshare	doi:10.6084/m9.figshare.c.3827890	https://dx.doi.org/10.6084/m9.figshare.c.3827890	Manual tracking	Consensus tracking ground truth generation	CS014_a_GT.csv	figshare	doi:10.6084/m9.figshare.c.3827890	https://dx.doi.org/10.6084/m9.figshare.c.3827890	popliteal lymph node	Neutrophils	influenza vaccine	C57BL/6Jrj
SFG6	Imaging data generation	TrimScope	LaVision BioTec GmbH	Ti:Sapphire lasers (Chamaleon Ultra I, Chamaleon Ultra II, Coherent Inc.)	690-1080	nanometer	UO	UO:0000018	8 bits	Data pre-processing	CS015	TIFFS_CS015\*.tif	figshare	doi:10.6084/m9.figshare.c.3827890	https://dx.doi.org/10.6084/m9.figshare.c.3827890	Manual tracking	Consensus tracking ground truth generation	CS015_a_GT.csv	figshare	doi:10.6084/m9.figshare.c.3827890	https://dx.doi.org/10.6084/m9.figshare.c.3827890	popliteal lymph node	Neutrophils	influenza vaccine	CD11c-EYFP
SFG6	Imaging data generation	TrimScope	LaVision BioTec GmbH	Ti:Sapphire lasers (Chamaleon Ultra I, Chamaleon Ultra II, Coherent Inc.)	690-1080	nanometer	UO	UO:0000018	8 bits	Data pre-processing	CS016	TIFFS_CS016\*.tif	figshare	doi:10.6084/m9.figshare.c.3827890	https://dx.doi.org/10.6084/m9.figshare.c.3827890	Manual tracking	Consensus tracking ground truth generation	CS016_a_GT.csv	figshare	doi:10.6084/m9.figshare.c.3827890	https://dx.doi.org/10.6084/m9.figshare.c.3827890	popliteal lymph node	Neutrophils	influenza vaccine	CD11c-EYFP
SFG6	Imaging data generation	TrimScope	LaVision BioTec GmbH	Ti:Sapphire lasers (Chamaleon Ultra I, Chamaleon Ultra II, Coherent Inc.)	690-1080	nanometer	UO	UO:0000018	8 bits	Data pre-processing	CS017	TIFFS_CS017\*.tif	figshare	doi:10.6084/m9.figshare.c.3827890	https://dx.doi.org/10.6084/m9.figshare.c.3827890	Manual tracking	Consensus tracking ground truth generation	CS017_a_GT.csv	figshare	doi:10.6084/m9.figshare.c.3827890	https://dx.doi.org/10.6084/m9.figshare.c.3827890	popliteal lymph node	Neutrophils	influenza vaccine	CD11c-EYFP
YF4	Imaging data generation	TrimScope	LaVision BioTec GmbH	Ti:Sapphire lasers (Chamaleon Ultra I, Chamaleon Ultra II, Coherent Inc.)	690-1080	nanometer	UO	UO:0000018	14 bits	Data pre-processing	CS018	TIFFS_CS018\*.tif	figshare	doi:10.6084/m9.figshare.c.3827890	https://dx.doi.org/10.6084/m9.figshare.c.3827890	Manual tracking	Consensus tracking ground truth generation	CS018_a_GT.csv	figshare	doi:10.6084/m9.figshare.c.3827890	https://dx.doi.org/10.6084/m9.figshare.c.3827890	popliteal lymph node	Natural Killer Cells	influenza vaccine	Ncr1 GFP
SFG1	Imaging data generation	TrimScope	LaVision BioTec GmbH	Ti:Sapphire lasers (Chamaleon Ultra I, Chamaleon Ultra II, Coherent Inc.)	690-1080	nanometer	UO	UO:0000018	14 bits		LTDB001	TIFFS_LTDB001\*.tif	figshare	doi:10.6084/m9.figshare.c.3827890	https://dx.doi.org/10.6084/m9.figshare.c.3827890	Manual tracking	Consensus tracking ground truth generation	LTDB001_a_GT.csv	figshare	doi:10.6084/m9.figshare.c.3827890	https://dx.doi.org/10.6084/m9.figshare.c.3827890	popliteal lymph node	Neutrophils	influenza vaccine	CD11c-EYFP
SFG2	Imaging data generation	TrimScope	LaVision BioTec GmbH	Ti:Sapphire lasers (Chamaleon Ultra I, Chamaleon Ultra II, Coherent Inc.)	690-1080	nanometer	UO	UO:0000018	14 bits		LTDB002	TIFFS_LTDB002\*.tif	figshare	doi:10.6084/m9.figshare.c.3827890	https://dx.doi.org/10.6084/m9.figshare.c.3827890	Manual tracking	Consensus tracking ground truth generation	LTDB002_a_GT.csv	figshare	doi:10.6084/m9.figshare.c.3827890	https://dx.doi.org/10.6084/m9.figshare.c.3827890	popliteal lymph node	Neutrophils	influenza vaccine	CD11c-EYFP
SFG4	Imaging data generation	TrimScope	LaVision BioTec GmbH	Ti:Sapphire lasers (Chamaleon Ultra I, Chamaleon Ultra II, Coherent Inc.)	690-1080	nanometer	UO	UO:0000018	14 bits		LTDB003	TIFFS_LTDB003\*.tif	figshare	doi:10.6084/m9.figshare.c.3827890	https://dx.doi.org/10.6084/m9.figshare.c.3827890	Manual tracking	Consensus tracking ground truth generation	LTDB003_a_GT.csv	figshare	doi:10.6084/m9.figshare.c.3827890	https://dx.doi.org/10.6084/m9.figshare.c.3827890	popliteal lymph node	Neutrophils	influenza vaccine	CD11c-EYFP
DUP3	Imaging data generation	TrimScope	LaVision BioTec GmbH	Ti:Sapphire lasers (Chamaleon Ultra I, Chamaleon Ultra II, Coherent Inc.)	690-1080	nanometer	UO	UO:0000018	8 bits		LTDB004	TIFFS_LTDB004\*.tif	figshare	doi:10.6084/m9.figshare.c.3827890	https://dx.doi.org/10.6084/m9.figshare.c.3827890	Manual tracking	Consensus tracking ground truth generation	LTDB004_a_GT.csv	figshare	doi:10.6084/m9.figshare.c.3827890	https://dx.doi.org/10.6084/m9.figshare.c.3827890	popliteal lymph node	Natural Killer Cells	influenza vaccine	C57BL/6Jrj
DUP3	Imaging data generation	TrimScope	LaVision BioTec GmbH	Ti:Sapphire lasers (Chamaleon Ultra I, Chamaleon Ultra II, Coherent Inc.)	690-1080	nanometer	UO	UO:0000018	8 bits		LTDB004	TIFFS_LTDB004\*.tif	figshare	doi:10.6084/m9.figshare.c.3827890	https://dx.doi.org/10.6084/m9.figshare.c.3827890	Manual tracking	Consensus tracking ground truth generation	LTDB004_b_GT.csv	figshare	doi:10.6084/m9.figshare.c.3827890	https://dx.doi.org/10.6084/m9.figshare.c.3827890	popliteal lymph node	Natural Killer Cells	influenza vaccine	C57BL/6Jrj
DUP4	Imaging data generation	TrimScope	LaVision BioTec GmbH	Ti:Sapphire lasers (Chamaleon Ultra I, Chamaleon Ultra II, Coherent Inc.)	690-1080	nanometer	UO	UO:0000018	8 bits		LTDB005	TIFFS_LTDB005\*.tif	figshare	doi:10.6084/m9.figshare.c.3827890	https://dx.doi.org/10.6084/m9.figshare.c.3827890	Manual tracking	Consensus tracking ground truth generation	LTDB005_a_GT.csv	figshare	doi:10.6084/m9.figshare.c.3827890	https://dx.doi.org/10.6084/m9.figshare.c.3827890	popliteal lymph node	Neutrophils	influenza vaccine	C57BL/6Jrj
DUP4	Imaging data generation	TrimScope	LaVision BioTec GmbH	Ti:Sapphire lasers (Chamaleon Ultra I, Chamaleon Ultra II, Coherent Inc.)	690-1080	nanometer	UO	UO:0000018	8 bits		LTDB005	TIFFS_LTDB005\*.tif	figshare	doi:10.6084/m9.figshare.c.3827890	https://dx.doi.org/10.6084/m9.figshare.c.3827890	Manual tracking	Consensus tracking ground truth generation	LTDB005_b_GT.csv	figshare	doi:10.6084/m9.figshare.c.3827890	https://dx.doi.org/10.6084/m9.figshare.c.3827890	popliteal lymph node	Neutrophils	influenza vaccine	C57BL/6Jrj
DUP4	Imaging data generation	TrimScope	LaVision BioTec GmbH	Ti:Sapphire lasers (Chamaleon Ultra I, Chamaleon Ultra II, Coherent Inc.)	690-1080	nanometer	UO	UO:0000018	8 bits		LTDB006	TIFFS_LTDB006\*.tif	figshare	doi:10.6084/m9.figshare.c.3827890	https://dx.doi.org/10.6084/m9.figshare.c.3827890	Manual tracking	Consensus tracking ground truth generation	LTDB006_a_GT.csv	figshare	doi:10.6084/m9.figshare.c.3827890	https://dx.doi.org/10.6084/m9.figshare.c.3827890	popliteal lymph node	Neutrophils	influenza vaccine	C57BL/6Jrj
DUP2	Imaging data generation	TrimScope	LaVision BioTec GmbH	Ti:Sapphire lasers (Chamaleon Ultra I, Chamaleon Ultra II, Coherent Inc.)	690-1080	nanometer	UO	UO:0000018	8 bits		LTDB007	TIFFS_LTDB007\*.tif	figshare	doi:10.6084/m9.figshare.c.3827890	https://dx.doi.org/10.6084/m9.figshare.c.3827890	Manual tracking	Consensus tracking ground truth generation	LTDB007_a_GT.csv	figshare	doi:10.6084/m9.figshare.c.3827890	https://dx.doi.org/10.6084/m9.figshare.c.3827890	popliteal lymph node	Neutrophils	influenza vaccine	C57BL/6Jrj
DUP2	Imaging data generation	TrimScope	LaVision BioTec GmbH	Ti:Sapphire lasers (Chamaleon Ultra I, Chamaleon Ultra II, Coherent Inc.)	690-1080	nanometer	UO	UO:0000018	8 bits		LTDB007	TIFFS_LTDB007\*.tif	figshare	doi:10.6084/m9.figshare.c.3827890	https://dx.doi.org/10.6084/m9.figshare.c.3827890	Manual tracking	Consensus tracking ground truth generation	LTDB007_b_GT.csv	figshare	doi:10.6084/m9.figshare.c.3827890	https://dx.doi.org/10.6084/m9.figshare.c.3827890	popliteal lymph node	Neutrophils	influenza vaccine	C57BL/6Jrj
SFG3	Imaging data generation	TrimScope	LaVision BioTec GmbH	Ti:Sapphire lasers (Chamaleon Ultra I, Chamaleon Ultra II, Coherent Inc.)	690-1080	nanometer	UO	UO:0000018	14 bits		LTDB008	TIFFS_LTDB008\*.tif	figshare	doi:10.6084/m9.figshare.c.3827890	https://dx.doi.org/10.6084/m9.figshare.c.3827890	Manual tracking	Consensus tracking ground truth generation	LTDB008_a_GT.csv	figshare	doi:10.6084/m9.figshare.c.3827890	https://dx.doi.org/10.6084/m9.figshare.c.3827890	popliteal lymph node	Neutrophils	influenza vaccine	CD11c-EYFP
SFG4	Imaging data generation	TrimScope	LaVision BioTec GmbH	Ti:Sapphire lasers (Chamaleon Ultra I, Chamaleon Ultra II, Coherent Inc.)	690-1080	nanometer	UO	UO:0000018	14 bits		LTDB009	TIFFS_LTDB009\*.tif	figshare	doi:10.6084/m9.figshare.c.3827890	https://dx.doi.org/10.6084/m9.figshare.c.3827890	Manual tracking	Consensus tracking ground truth generation	LTDB009_a_GT.csv	figshare	doi:10.6084/m9.figshare.c.3827890	https://dx.doi.org/10.6084/m9.figshare.c.3827890	popliteal lymph node	Neutrophils	influenza vaccine	CD11c-EYFP
JS1	Imaging data generation	TrimScope	LaVision BioTec GmbH	Ti:Sapphire lasers (Chamaleon Ultra I, Chamaleon Ultra II, Coherent Inc.)	690-1080	nanometer	UO	UO:0000018	14 bits		LTDB010	TIFFS_LTDB010\*.tif	figshare	doi:10.6084/m9.figshare.c.3827890	https://dx.doi.org/10.6084/m9.figshare.c.3827890	Manual tracking	Consensus tracking ground truth generation	LTDB010_a_GT.csv	figshare	doi:10.6084/m9.figshare.c.3827890	https://dx.doi.org/10.6084/m9.figshare.c.3827890	spleen	B Cells: Neutrophils	ovalbumin	LysMcre GFP
JS2	Imaging data generation	TrimScope	LaVision BioTec GmbH	Ti:Sapphire lasers (Chamaleon Ultra I, Chamaleon Ultra II, Coherent Inc.)	690-1080	nanometer	UO	UO:0000018	14 bits		LTDB011	TIFFS_LTDB011\*.tif	figshare	doi:10.6084/m9.figshare.c.3827890	https://dx.doi.org/10.6084/m9.figshare.c.3827890	Manual tracking	Consensus tracking ground truth generation	LTDB011_a_GT.csv	figshare	doi:10.6084/m9.figshare.c.3827890	https://dx.doi.org/10.6084/m9.figshare.c.3827890	spleen	B Cells: Neutrophils	ovalbumin	CD19-RFP
TTM1	Imaging data generation	Ultima IV multiphoton microscope	Bruker Systems	DeepSee and MaiTai Ti:Sapphire lasers (Newport/Spectra-Physics)	850-990	nanometer	UO	UO:0000018	12 bits		LTDB012	TIFFS_LTDB012\*.tif	figshare	doi:10.6084/m9.figshare.c.3827890	https://dx.doi.org/10.6084/m9.figshare.c.3827890	Manual tracking	Consensus tracking ground truth generation	LTDB012_a_GT.csv	figshare	doi:10.6084/m9.figshare.c.3827890	https://dx.doi.org/10.6084/m9.figshare.c.3827890	popliteal lymph node	Humanized T Cells	HIV infection	BLT NOD.scid humanized mice
TTM1	Imaging data generation	Ultima IV multiphoton microscope	Bruker Systems	DeepSee and MaiTai Ti:Sapphire lasers (Newport/Spectra-Physics)	850-990	nanometer	UO	UO:0000018	12 bits		LTDB012	TIFFS_LTDB012\*.tif	figshare	doi:10.6084/m9.figshare.c.3827890	https://dx.doi.org/10.6084/m9.figshare.c.3827890	Manual tracking	Consensus tracking ground truth generation	LTDB012_b_GT.csv	figshare	doi:10.6084/m9.figshare.c.3827890	https://dx.doi.org/10.6084/m9.figshare.c.3827890	popliteal lymph node	Humanized T Cells	HIV infection	BLT NOD.scid humanized mice
TTM2	Imaging data generation	Ultima IV multiphoton microscope	Bruker Systems	DeepSee and MaiTai Ti:Sapphire lasers (Newport/Spectra-Physics)	850-990	nanometer	UO	UO:0000018	12 bits		LTDB013	TIFFS_LTDB013\*.tif	figshare	doi:10.6084/m9.figshare.c.3827890	https://dx.doi.org/10.6084/m9.figshare.c.3827890	Manual tracking	Consensus tracking ground truth generation	LTDB013_a_GT.csv	figshare	doi:10.6084/m9.figshare.c.3827890	https://dx.doi.org/10.6084/m9.figshare.c.3827890	popliteal lymph node	Humanized T Cells	HIV infection	BLT NOD.scid humanized mice
FM1	Imaging data generation	Ultima IV multiphoton microscope	Bruker Systems	DeepSee and MaiTai Ti:Sapphire lasers (Newport/Spectra-Physics)	850-990	nanometer	UO	UO:0000018	12 bits		LTDB014	TIFFS_LTDB014\*.tif	figshare	doi:10.6084/m9.figshare.c.3827890	https://dx.doi.org/10.6084/m9.figshare.c.3827890	Manual tracking	Consensus tracking ground truth generation	LTDB014_a_GT.csv	figshare	doi:10.6084/m9.figshare.c.3827890	https://dx.doi.org/10.6084/m9.figshare.c.3827890	popliteal lymph node	T Cells: B Cells	ovalbumin	BALB/c
FM1	Imaging data generation	Ultima IV multiphoton microscope	Bruker Systems	DeepSee and MaiTai Ti:Sapphire lasers (Newport/Spectra-Physics)	850-990	nanometer	UO	UO:0000018	12 bits		LTDB014	TIFFS_LTDB014\*.tif	figshare	doi:10.6084/m9.figshare.c.3827890	https://dx.doi.org/10.6084/m9.figshare.c.3827890	Manual tracking	Consensus tracking ground truth generation	LTDB014_b_GT.csv	figshare	doi:10.6084/m9.figshare.c.3827890	https://dx.doi.org/10.6084/m9.figshare.c.3827890	popliteal lymph node	T Cells: B Cells	ovalbumin	BALB/c
JVS2	Imaging data generation	TrimScope	LaVision BioTec GmbH	MaiTai Ti:Sapphire laser (Spectraphysics)	780;840	nanometer	UO	UO:0000018	14 bits		LTDB015	TIFFS_LTDB015\*.tif	figshare	doi:10.6084/m9.figshare.c.3827890	https://dx.doi.org/10.6084/m9.figshare.c.3827890	Manual tracking	Consensus tracking ground truth generation	LTDB015_a_GT.csv	figshare	doi:10.6084/m9.figshare.c.3827890	https://dx.doi.org/10.6084/m9.figshare.c.3827890	popliteal lymph node	T Cells	steady state	C57BL/6J
SFG7	Imaging data generation	TrimScope	LaVision BioTec GmbH	Ti:Sapphire lasers (Chamaleon Ultra I, Chamaleon Ultra II, Coherent Inc.)	690-1080	nanometer	UO	UO:0000018	8 bits		LTDB016	TIFFS_LTDB016\*.tif	figshare	doi:10.6084/m9.figshare.c.3827890	https://dx.doi.org/10.6084/m9.figshare.c.3827890	Manual tracking	Consensus tracking ground truth generation	LTDB016_a_GT.csv	figshare	doi:10.6084/m9.figshare.c.3827890	https://dx.doi.org/10.6084/m9.figshare.c.3827890	popliteal lymph node	Neutrophils	influenza vaccine	CD11c-EYFP
SFG6	Imaging data generation	TrimScope	LaVision BioTec GmbH	Ti:Sapphire lasers (Chamaleon Ultra I, Chamaleon Ultra II, Coherent Inc.)	690-1080	nanometer	UO	UO:0000018	8 bits		LTDB017	TIFFS_LTDB017\*.tif	figshare	doi:10.6084/m9.figshare.c.3827890	https://dx.doi.org/10.6084/m9.figshare.c.3827890	Manual tracking	Consensus tracking ground truth generation	LTDB017_a_GT.csv	figshare	doi:10.6084/m9.figshare.c.3827890	https://dx.doi.org/10.6084/m9.figshare.c.3827890	popliteal lymph node	Neutrophils	influenza vaccine	CD11c-EYFP
SFG6	Imaging data generation	TrimScope	LaVision BioTec GmbH	Ti:Sapphire lasers (Chamaleon Ultra I, Chamaleon Ultra II, Coherent Inc.)	690-1080	nanometer	UO	UO:0000018	8 bits		LTDB017	TIFFS_LTDB017\*.tif	figshare	doi:10.6084/m9.figshare.c.3827890	https://dx.doi.org/10.6084/m9.figshare.c.3827890	Manual tracking	Consensus tracking ground truth generation	LTDB017_b_GT.csv	figshare	doi:10.6084/m9.figshare.c.3827890	https://dx.doi.org/10.6084/m9.figshare.c.3827890	popliteal lymph node	Neutrophils	influenza vaccine	CD11c-EYFP
YF1	Imaging data generation	TrimScope	LaVision BioTec GmbH	Ti:Sapphire lasers (Chamaleon Ultra I, Chamaleon Ultra II, Coherent Inc.)	690-1080	nanometer	UO	UO:0000018	14 bits		LTDB018	TIFFS_LTDB018\*.tif	figshare	doi:10.6084/m9.figshare.c.3827890	https://dx.doi.org/10.6084/m9.figshare.c.3827890	Manual tracking	Consensus tracking ground truth generation	LTDB018_a_GT.csv	figshare	doi:10.6084/m9.figshare.c.3827890	https://dx.doi.org/10.6084/m9.figshare.c.3827890	popliteal lymph node	Natural Killer Cells	influenza vaccine	CD11c-EYFP
YF2	Imaging data generation	TrimScope	LaVision BioTec GmbH	Ti:Sapphire lasers (Chamaleon Ultra I, Chamaleon Ultra II, Coherent Inc.)	690-1080	nanometer	UO	UO:0000018	14 bits		LTDB019	TIFFS_LTDB019\*.tif	figshare	doi:10.6084/m9.figshare.c.3827890	https://dx.doi.org/10.6084/m9.figshare.c.3827890	Manual tracking	Consensus tracking ground truth generation	LTDB019_a_GT.csv	figshare	doi:10.6084/m9.figshare.c.3827890	https://dx.doi.org/10.6084/m9.figshare.c.3827890	popliteal lymph node	Natural Killer Cells	influenza vaccine	CD11c-EYFP
YF3	Imaging data generation	TrimScope	LaVision BioTec GmbH	Ti:Sapphire lasers (Chamaleon Ultra I, Chamaleon Ultra II, Coherent Inc.)	690-1080	nanometer	UO	UO:0000018	14 bits		LTDB020	TIFFS_LTDB020\*.tif	figshare	doi:10.6084/m9.figshare.c.3827890	https://dx.doi.org/10.6084/m9.figshare.c.3827890	Manual tracking	Consensus tracking ground truth generation	LTDB020_a_GT.csv	figshare	doi:10.6084/m9.figshare.c.3827890	https://dx.doi.org/10.6084/m9.figshare.c.3827890	popliteal lymph node	Natural Killer Cells	influenza vaccine	IFNg eYFP
